# Supplementary material for: Genetic Diversity and Population Demography of the Chinese Crocodile Lizard (Shinisaurus crocodilurus) in China
Source: PLoS One. 2014 Mar 11;9(3):e91570. doi: 10.1371/journal.pone.0091570 (PMC3950216; doi:10.1371/journal.pone.0091570)
Supplement: Table S2 — Microsatellite genotyping raw data, abbreviations are the same as those in Figure 1 . Locuses are the same as those in Table S1. (XLS) [file pone.0091570.s002.xls]

## Sheet: Sheet1
	ex01		ex03		ex04		ex06		ex07		ex08		ex09		ex10		ex11		ex12
CSC-3	238	238	282	282	242	244	196	204	198	198	206	206	162	162	244	244	170	170	178	178
CSC-4	238	238	282	282	242	244	196	202	198	198	206	206	162	162	244	244	170	170	188	188
CSC-5	240	240	282	282	244	244	196	204	198	198	206	208	162	172	244	244	168	172	178	178
CSC-6	240	250	282	282	244	246	196	204	198	198	206	208	172	172	244	244	170	170	178	178
CSC-7	228	250	282	284	244	246	196	196	198	198	206	208	162	172	244	244	168	168	178	178
CSC-8	228	240	284	284	244	244	204	204	198	198	206	206	172	172	244	244	168	168	178	178
CSC-9	228	238	282	282	244	244	204	204	198	198	206	208	172	172	244	244	160	170	178	178
CSC-10	240	240	0	0	244	244	196	204	198	198	206	206	172	172	244	244	168	168	178	178
CSC-11	228	228	284	284	244	244	196	204	198	198	206	208	162	162	244	244	168	172	194	194
CSC-12	228	238	280	282	232	242	200	200	192	198	208	216	168	172	248	256	180	180	188	188
CSC-13	250	250	282	284	246	246	196	200	196	196	206	220	172	172	244	244	160	170	178	178
CSC-14	228	238	284	284	242	246	196	204	198	198	206	208	162	172	248	248	168	168	178	178
CSC-15	228	240	282	282	244	244	204	204	198	198	206	206	172	172	244	244	160	168	178	188
CSC-16	242	250	282	282	244	244	196	196	202	202	206	206	172	172	244	244	170	170	178	178
CSK-1	238	238	280	280	242	246	204	204	202	202	190	190	172	176	272	272	162	162	194	194
CSK-2	242	242	280	280	242	242	198	204	202	206	212	212	172	176	244	254	162	172	192	192
CSK-3	240	246	280	288	242	246	198	204	202	202	212	212	176	176	250	260	170	170	194	194
CSK-4	234	240	276	288	0	0	196	196	202	206	212	212	176	176	244	254	168	172	192	198
CSK-5	240	246	284	288	242	242	204	204	202	202	212	212	176	176	250	250	170	170	196	196
CSK-6	240	240	280	280	242	246	198	204	202	206	190	190	168	176	254	254	162	170	192	196
CSK-7	238	238	280	284	242	242	198	204	202	202	212	212	172	176	244	262	162	172	196	196
DBT-1	240	244	284	284	242	242	198	204	202	202	190	190	164	176	244	244	170	170	194	194
DBT-2	240	244	280	284	242	246	204	204	202	202	212	212	172	176	244	244	166	170	192	196
DBT-3	240	240	280	280	242	246	198	204	202	202	204	212	172	176	244	244	162	162	192	200
DBT-4	238	244	280	288	242	246	198	198	202	202	204	204	164	172	246	246	170	170	198	198
DBT-5	238	244	280	280	242	242	200	200	202	202	206	206	172	176	246	256	162	170	196	196
DBT-6	238	244	280	280	242	246	198	204	202	202	204	204	168	172	246	246	162	170	196	196
DBT-7	240	244	280	280	242	246	198	198	200	206	212	212	164	176	246	246	170	170	196	196
DBT-8	240	244	280	280	246	246	198	198	202	202	212	212	168	174	246	246	170	170	196	196
DBT-9	240	240	280	280	246	246	198	204	200	200	204	212	174	174	244	254	162	172	192	192
DBT-10	240	244	280	288	242	246	198	198	198	202	204	204	174	174	244	244	170	170	196	196
DBT-11	240	240	284	284	246	250	204	204	200	200	212	212	168	176	248	254	170	170	196	196
DBT-12	240	240	280	280	242	242	204	204	200	200	190	190	176	176	254	254	162	162	192	198
DCC-1	234	240	280	284	242	252	204	204	200	200	206	210	168	172	246	246	168	168	194	194
DCC-2	240	244	284	284	246	246	200	204	202	202	190	206	168	168	238	246	168	168	172	172
DCC-3	240	240	280	284	246	246	200	200	204	204	190	206	168	170	244	244	160	172	192	192
DCC-4	240	242	0	0	246	252	200	204	202	202	206	206	168	170	244	244	168	172	194	194
DCC-5	238	244	284	284	246	246	200	204	202	202	190	206	170	170	238	244	168	168	192	192
DCC-6	240	246	284	284	246	246	200	204	202	202	190	220	168	172	244	244	168	168	178	178
DCC-7	240	240	282	284	246	246	200	200	198	204	206	220	168	168	238	244	160	168	178	178
DCC-8	234	238	284	284	246	252	200	204	198	204	206	220	168	168	246	246	168	168	192	192
DCC-9	240	246	282	282	246	246	200	204	198	204	208	210	168	168	238	244	160	168	178	178
DCC-10	234	238	0	0	246	252	204	204	198	202	206	210	168	168	246	246	168	172	192	192
DCC-11	240	244	282	282	246	246	200	204	204	204	208	210	170	170	238	244	168	168	178	178
DCC-12	234	234	284	284	246	252	200	204	198	202	0	0	168	168	246	246	168	172	194	194
DCC-13	238	240	0	0	0	0	198	198	200	200	204	210	0	0	242	244	0	0	172	172
DCC-14	238	238	282	282	236	236	206	206	238	238	0	0	0	0	244	244	170	170	0	0
DCC-15	238	240	284	284	0	0	198	202	200	200	0	0	0	0	244	244	0	0	194	194
DCC-16	238	238	0	0	0	0	202	202	198	198	206	220	0	0	244	244	0	0	0	0
DCC-17	238	244	284	284	246	252	204	204	198	204	206	214	170	170	238	244	168	168	178	178
DCC-18	234	240	284	284	246	252	200	204	198	198	206	210	170	170	244	244	168	168	194	194
DCC-20	240	240	284	284	246	246	200	204	202	202	206	206	168	168	238	244	168	168	192	192
DCC-21	238	238	0	0	246	252	204	204	202	202	206	206	170	170	244	244	168	168	194	194
DSC-1	238	248	276	276	254	256	204	204	202	202	206	206	174	174	246	254	170	174	174	174
DSC-2	238	238	276	276	244	244	198	198	196	202	210	210	166	166	244	244	162	162	194	194
DSC-3	236	238	276	284	244	244	198	198	202	202	208	208	168	174	244	254	162	170	174	174
DSC-4	238	238	276	282	246	246	198	204	196	202	190	206	168	176	238	248	172	172	0	0
DSC-5	248	248	282	282	242	246	196	196	202	202	206	206	162	172	244	248	160	172	178	178
DSC-6	234	234	276	282	244	248	204	204	202	202	206	206	166	172	244	244	170	170	194	194
DSC-7	234	240	276	284	246	248	196	204	202	202	206	206	172	172	244	248	170	170	194	194
DSC-8	234	240	276	284	242	248	196	204	198	198	206	206	162	172	244	248	170	170	178	178
DSC-9	234	250	282	282	244	244	196	204	198	198	206	206	166	172	244	248	160	176	194	194
DSC-10	242	242	284	284	246	246	204	204	198	198	206	216	172	172	244	244	160	170	194	194
DYSY-1	246	248	284	284	246	246	198	202	196	204	212	212	170	176	244	248	162	170	180	180
DYSY-2	236	240	276	284	246	246	198	202	190	204	212	212	170	176	244	244	162	170	190	190
DYSY-3	236	246	284	284	242	246	200	202	190	196	212	212	170	174	244	248	162	162	190	190
DYSY-4	240	248	276	284	246	246	200	200	198	204	214	214	176	176	244	254	170	170	180	180
DYSY-5	236	238	284	284	242	246	198	202	196	196	214	214	174	174	244	254	162	170	190	190
DYSY-6	240	246	284	284	242	246	198	200	196	204	214	214	174	174	248	254	162	170	190	190
DYSY-7	246	246	276	284	242	246	198	202	196	196	210	214	174	174	244	244	162	170	190	190
DYSY-8	244	246	280	284	246	246	198	200	196	196	210	214	170	176	244	254	162	170	180	180
DYSY-9	236	248	276	284	246	246	198	200	190	204	212	212	170	176	248	254	162	170	190	190
DYSY-10	244	244	276	284	246	246	198	200	196	204	212	212	170	176	248	254	162	170	190	190
DYSY-11	244	244	276	284	246	246	198	200	190	204	212	212	174	174	244	254	162	170	190	190
DYSY-12	236	238	276	276	244	246	198	204	202	202	208	208	168	170	238	250	172	172	174	174
GP-1	240	244	280	290	246	246	204	204	202	202	210	210	172	172	242	242	168	168	190	190
GP-2	236	238	284	284	252	256	198	204	196	202	206	206	174	174	244	244	160	170	194	194
GP-3	236	250	280	284	246	252	204	204	192	196	208	208	172	172	246	246	160	160	176	176
GP-4	236	238	276	282	252	256	204	204	192	202	190	190	174	174	244	244	160	172	194	194
GP-5	238	248	276	276	252	256	198	204	196	202	190	206	174	174	244	258	160	160	188	188
GP-6	236	238	284	284	256	256	204	204	192	202	206	206	176	176	240	240	170	170	194	194
GP-7	236	238	276	282	252	256	198	204	192	202	190	206	174	174	238	244	160	170	194	194
GP-8	238	238	282	282	252	256	204	204	192	202	206	206	174	174	258	258	160	170	194	194
GP-9	228	238	284	284	240	246	202	202	202	202	190	194	170	170	248	256	162	172	172	190
GPY-1	236	240	284	284	256	256	204	204	192	202	206	206	176	176	240	244	160	170	194	194
GPY-2	234	236	282	282	246	252	204	204	196	204	208	212	170	170	260	260	160	168	174	174
GPY-3	236	236	284	284	245	250	204	204	192	192	210	210	168	172	246	246	160	160	174	174
GPY-4	236	238	284	288	246	250	200	204	192	196	190	204	168	168	242	242	160	168	174	174
GPY-5	238	238	280	284	246	246	204	204	192	192	210	210	168	172	246	246	160	172	176	176
GPY-6	236	236	280	284	246	250	204	204	198	198	202	212	168	172	246	246	160	160	176	176
GPY-7	236	238	284	284	252	256	204	204	192	202	190	204	174	174	244	244	160	170	178	178
GPY-8	236	236	282	282	246	246	204	204	198	202	190	190	170	170	262	262	160	168	174	174
GPY-9	234	236	282	282	248	252	204	204	202	202	190	190	170	170	262	262	160	168	174	174
GPY-10	234	236	276	280	246	252	204	204	198	204	212	212	172	172	246	246	160	168	176	176
GPY-11	234	236	282	282	246	246	204	204	196	196	212	212	172	172	252	252	160	172	174	174
GPY-12	236	252	282	282	246	254	204	204	196	196	212	212	172	172	248	248	172	172	176	176
GPY-13	236	252	288	288	250	250	204	204	198	198	190	190	168	168	262	262	160	160	174	174
GPY-14	242	246	276	280	242	246	204	204	202	202	190	190	172	172	244	244	162	162	196	196
GPY-15	240	240	280	280	250	250	204	204	198	198	208	208	168	172	246	246	162	162	174	174
YSC-2	238	240	282	284	244	244	204	204	202	202	210	210	172	172	244	244	168	172	194	194
YSC-3	238	238	284	284	244	244	200	204	202	202	210	210	168	172	244	244	168	168	192	192
YSC-4	238	242	282	284	246	246	200	204	202	202	208	210	168	172	244	244	168	172	192	192
YSC-5	234	234	282	282	246	256	200	200	198	198	220	220	162	172	244	244	168	172	194	194
YSC-6	240	244	282	282	246	246	204	204	198	198	210	210	172	172	240	244	172	172	194	194
YSC-7	238	238	282	282	246	246	204	204	198	198	210	220	170	170	244	244	170	170	178	178
YSC-8	240	240	276	276	248	248	204	204	202	202	208	208	172	172	240	244	160	172	194	194
YSC-9	238	240	282	282	246	256	200	200	198	198	210	210	162	172	240	244	160	168	178	178
YSC-10	240	240	282	282	246	246	204	204	198	198	210	210	170	170	244	244	160	172	194	194
YSC-11	238	238	282	282	246	246	204	204	198	198	206	206	172	172	246	246	160	172	178	178
YSC-12	238	240	282	282	246	256	200	200	198	198	210	220	162	168	244	244	160	172	194	194
YSC-13	238	240	282	282	246	256	204	204	198	198	210	220	162	170	244	244	170	170	194	194
YSC-14	240	240	280	282	246	256	200	204	198	198	220	220	162	170	244	244	160	172	178	178
YSC-15	240	240	282	282	246	246	200	204	198	198	210	220	172	172	240	246	160	172	178	178
YSC-16	240	240	282	282	244	244	204	204	198	198	210	220	172	172	244	244	160	172	178	178
YSC-17	242	242	280	282	246	256	200	204	198	198	210	220	162	172	244	244	160	172	178	178
YSC-18	238	242	282	282	246	246	204	204	198	198	206	220	170	170	246	246	160	172	178	178
YSC-19	238	240	282	282	246	256	204	204	198	198	220	220	162	170	244	244	172	172	192	192
YSC-20	238	240	282	282	246	256	204	204	202	202	208	208	162	170	240	244	160	172	178	178
YSC-21	238	240	282	282	244	246	204	204	198	198	210	220	170	170	240	244	170	170	192	192
YSC-22	238	238	282	282	244	246	204	204	202	202	210	210	170	170	240	244	170	170	178	178
YSC-23	238	238	284	284	246	256	204	204	198	198	210	220	162	172	244	244	160	168	194	194
YSC-24	238	242	284	284	244	244	204	204	198	198	210	220	172	172	240	246	168	168	192	192
YSC-25	240	242	284	284	244	246	204	204	198	198	220	220	170	170	240	246	160	170	192	192
LHD-1	246	246	282	282	246	246	202	202	0	0	190	194	156	170	250	250	162	162	180	180
LHD-2	238	238	282	282	246	246	202	202	202	202	190	208	168	168	244	244	180	180	172	188
LHD-3	246	256	282	282	246	246	200	200	200	200	190	194	156	168	246	246	160	160	172	188
LHD-4	238	242	276	282	246	246	204	204	200	200	208	212	156	168	250	256	174	180	182	182
LHD-5	246	256	282	282	246	246	202	202	188	188	212	212	156	170	250	250	162	162	180	180
LHD-6	228	236	282	282	242	250	204	204	196	202	210	210	168	174	248	248	160	172	178	178
LHD-7	238	246	282	282	246	246	200	200	192	198	208	216	170	170	244	248	160	172	172	188
LHD-8	236	256	280	280	246	246	204	204	200	200	206	206	170	176	244	250	172	172	188	188
LHD-9	242	246	288	288	246	246	202	204	192	200	206	206	156	176	244	250	172	172	186	188
LHD-10	238	238	282	288	246	246	200	202	192	198	210	210	170	176	244	248	160	174	172	172
LHD-11	238	246	282	282	246	246	202	202	0	0	190	194	0	0	244	250	160	180	182	182
LHD-12	246	250	280	280	246	246	202	202	201	201	208	208	168	168	244	250	162	180	186	188
LHD-13	228	236	286	288	246	246	202	204	198	201	208	208	168	174	244	244	160	172	186	188
LHD-14	246	256	282	288	242	246	202	204	188	201	210	210	170	170	246	256	162	174	180	182
LHD-15	228	236	0	0	240	246	202	204	192	200	190	194	170	170	246	248	172	180	170	172
LHD-16	238	240	286	288	246	246	203	202	200	210	190	194	156	170	246	250	172	172	188	188
LHD-17	238	240	286	288	246	246	202	202	192	202	190	194	168	176	244	244	172	180	172	172
LHD-18	236	238	286	288	246	246	202	202	192	202	208	208	168	168	244	250	172	172	186	188
LHD-19	238	238	282	282	246	246	202	202	188	202	190	194	156	170	244	250	162	180	186	188
LHD-20	228	238	282	282	242	246	202	202	198	202	210	210	168	174	248	248	172	172	194	194
LHD-21	228	238	282	282	246	250	204	204	196	196	210	210	156	168	248	248	160	174	180	180
LHD-22	236	238	282	282	242	246	204	204	196	196	210	210	168	174	248	248	172	172	194	194
LHD-23	236	238	282	282	242	246	204	204	196	202	210	210	156	174	248	256	160	176	180	180
LHD-24	238	238	0	0	246	246	204	204	188	202	190	194	156	168	244	250	162	180	172	172
LHD-25	238	244	282	282	246	246	202	202	190	202	190	190	168	168	244	250	162	180	186	188
LHD-26	228	240	276	282	246	250	202	202	200	202	210	210	168	168	248	248	160	180	180	182
LHD-27	244	256	0	0	246	246	204	204	190	202	208	208	156	170	242	244	162	180	188	188
LHD-28	255	255	282	282	246	246	202	202	190	202	190	190	0	0	244	250	162	180	172	172
LHD-29	228	246	282	282	242	246	202	204	202	202	190	194	168	174	242	248	160	160	172	172
LHD-30	238	246	280	280	246	246	200	200	188	202	208	208	0	0	242	242	162	180	186	188
LHD-31	238	240	282	288	246	246	202	202	192	198	210	210	156	168	244	250	160	174	186	188
LHD-32	238	246	0	0	246	246	202	206	198	198	206	206	156	168	244	250	172	172	186	188
LZD-1	244	250	0	0	240	246	204	204	200	202	190	194	172	176	248	248	172	172	178	178
LZD-2	228	236	282	282	246	250	202	202	190	200	206	206	168	168	274	274	160	180	170	190
LZD-3	228	236	282	282	242	246	204	204	190	202	210	210	170	170	248	274	172	172	190	190
LZD-4	236	238	282	282	246	246	200	204	196	196	208	208	168	178	244	248	160	160	178	178
LZD-5	228	228	282	282	250	250	200	204	202	202	210	210	168	168	246	246	172	178	180	180
LZD-6	244	254	282	282	240	246	202	208	202	210	190	194	170	170	244	244	162	172	172	188
LZD-7	240	250	282	288	240	240	204	204	192	202	208	208	170	170	244	248	160	172	178	178
LZD-8	238	238	282	282	246	246	204	204	200	200	190	194	176	176	244	248	160	180	170	170
LZD-9	236	244	288	288	240	240	204	204	192	192	208	216	170	170	244	248	172	172	170	170
LZD-10	228	238	282	288	242	246	204	204	198	198	210	210	174	174	248	248	160	180	170	190
LZD-11	242	254	282	282	240	246	202	202	198	198	210	210	170	170	256	256	160	180	178	178
LZD-12	244	256	284	284	246	246	204	204	196	202	208	208	170	170	244	248	160	160	172	188
LZD-13	238	244	288	288	242	246	204	204	198	202	190	194	170	170	248	278	172	180	170	172
LZD-14	228	238	282	288	246	246	204	204	200	200	210	210	156	168	248	248	160	180	170	172
LZD-15	236	244	284	288	246	246	204	204	196	200	208	208	170	170	244	248	160	172	170	172
LZD-16	236	244	284	288	246	246	204	204	192	202	190	194	170	170	248	278	162	172	170	188
LZD-17	238	238	282	288	240	240	204	204	192	192	208	216	170	170	244	248	160	172	178	178
LZD-18	238	250	288	288	240	246	204	204	190	202	208	208	170	170	246	246	172	172	188	188
LZD-19	240	244	282	288	232	246	200	204	198	200	212	212	168	172	256	256	160	172	190	190
LZD-20	238	238	282	282	232	242	202	202	198	200	206	206	174	174	256	256	160	180	170	170
LZD-21	228	236	282	282	242	246	204	204	190	196	212	212	170	170	244	256	160	160	190	190
LZD-22	238	244	284	288	240	240	208	208	202	210	216	216	172	172	248	248	160	160	188	188
LZD-23	236	236	282	282	242	242	204	204	202	202	190	194	174	174	256	256	162	172	170	190
LZD-24	228	238	282	282	246	246	200	206	200	200	206	206	170	174	246	278	172	172	170	172
LZD-25	238	246	282	288	240	246	204	204	192	210	208	208	170	174	248	256	162	180	188	188
LZD-26	236	238	288	288	246	246	206	206	200	200	190	190	156	174	244	244	160	172	188	188
LZD-27	236	238	282	282	246	246	204	204	190	190	212	212	178	178	248	248	162	180	190	190
LZD-28	244	256	280	280	242	246	202	202	188	202	212	212	156	168	250	250	162	162	182	182
LZD-29	236	236	282	282	232	246	204	204	190	196	206	206	176	176	278	278	172	180	170	170
LZD-30	236	236	282	282	242	246	202	202	198	198	208	216	170	174	244	248	160	160	178	178
LZD-31	242	256	288	288	240	246	204	204	196	196	210	210	170	170	244	248	172	172	170	170
LZD-32	240	246	282	288	234	246	204	204	192	200	190	208	168	172	248	248	160	172	190	190
LZD-33	238	238	282	282	242	246	204	204	192	202	208	208	170	178	246	246	172	178	190	190
LZD-34	238	238	282	282	232	246	202	202	198	198	216	216	168	176	278	278	160	172	170	190
LZD-35	236	246	282	288	242	246	204	204	192	200	190	208	168	176	248	248	160	172	190	190
LZD-36	242	256	288	288	242	246	204	204	198	200	216	216	170	170	244	248	160	172	172	172
LZD-37	238	250	288	288	240	246	206	206	202	202	190	194	172	172	250	250	160	180	188	188
LZD-38	238	238	282	282	242	242	204	204	196	202	212	212	174	174	248	278	172	178	178	178
LZD-39	238	238	284	284	246	246	204	204	202	202	216	216	176	176	248	248	172	180	170	170
LZD-40	228	238	282	282	240	246	202	202	196	196	206	206	170	170	244	274	160	160	190	190
MBC-1	240	240	276	280	246	246	202	202	202	202	206	212	168	172	244	244	162	162	194	194
MBC-2	240	240	276	288	246	246	204	204	202	202	212	212	172	176	272	272	162	172	196	196
MBC-3	240	240	280	280	246	246	198	204	202	202	190	190	172	176	254	272	162	170	192	192
MBC-4	242	242	280	280	246	246	204	206	202	202	190	190	168	168	260	272	170	170	196	196
MBC-5	240	240	288	288	242	246	198	198	196	202	204	210	168	172	252	272	168	172	196	196
MBC-6	246	246	284	284	246	246	198	198	202	202	212	212	164	174	244	244	172	172	196	196
MBC-7	238	242	280	288	246	246	198	204	202	202	190	190	172	176	248	254	170	170	192	192
MBC-8	238	242	288	288	246	250	204	204	202	202	190	190	0	0	254	262	172	172	196	196
MBC-9	240	240	280	280	246	250	204	204	202	202	212	212	164	164	246	272	162	162	194	194
MBC-10	238	240	288	288	242	250	198	204	204	204	204	214	164	164	244	244	172	172	194	194
MBC-11	240	240	280	280	242	250	204	204	202	202	190	190	176	176	244	260	162	266	194	194
MBC-12	240	240	280	288	246	246	204	204	202	202	202	212	164	172	246	246	170	170	194	194
MBC-13	244	244	276	288	246	246	204	204	206	206	214	214	168	176	244	254	172	172	192	200
MBC-14	236	238	284	284	246	252	204	204	192	196	210	210	168	172	246	246	160	160	174	174
SK-1	238	240	284	288	246	246	204	204	202	202	190	190	172	176	252	252	172	172	196	196
SK-2	246	246	280	280	242	246	204	204	202	202	206	212	164	176	244	272	162	170	194	194
SK-3	240	244	276	288	242	242	204	204	202	202	190	190	172	176	254	254	168	172	196	196
SK-4	244	244	280	288	246	246	204	204	202	202	190	190	164	172	252	272	162	170	196	196
SK-5	240	246	276	288	246	246	198	198	202	202	206	206	172	176	254	272	168	172	194	194
SK-6	238	240	280	280	246	246	198	204	202	202	206	206	164	176	244	250	162	170	194	194
SK-7	240	246	280	280	246	246	198	204	202	202	212	212	168	172	272	272	168	172	194	194
